# Supplementary material for: Three-Dimensional Printing of Recycled Polypropylene and Activated Carbon Coatings for Harmful Gas Adsorption and Antibacterial Properties
Source: Polymers (Basel). 2023 Feb 26;15(5):1173. doi: 10.3390/polym15051173 (PMC10006920; doi:10.3390/polym15051173)
Supplement: Supplementary file 1 [file polymers-15-01173-s001.zip]

Archive with 1 entries (1 files):
- polymers-2220334-supplementary.pdf
